# Supplementary material for: Catalytic Activity of 2-Imino-1,10-phenthrolyl Fe/Co Complexes via Linear Machine Learning
Source: Molecules. 2024 May 15;29(10):2313. doi: 10.3390/molecules29102313 (PMC11124342; doi:10.3390/molecules29102313)
Supplement: Supplementary file 1 [file molecules-29-02313-s001.zip]

Archive with 1 entries (1 files):
- molecules-2961195-supplementary.pdf
